# Supplementary material for: Long-term history of vehicle collisions on the endangered Nēnē (Branta sandvicensis)
Source: PLoS One. 2019 Feb 20;14(2):e0210180. doi: 10.1371/journal.pone.0210180 (PMC6382094; doi:10.1371/journal.pone.0210180)
Supplement: S1 Table — (XLSX) [file pone.0210180.s001.xlsx]

## Sheet: Summary Data
Date	Year	Month	Lumped Location	Park	Age	Sex
12/8/1977	1977	December	Mauna Iki to HP overlook	In	1	F
10/10/1980	1980	October	Jaggar to SW Rift	In	1	M
5/31/1983	1983	May	Keanakakoi	In	2	M
2/20/1985	1985	February	Jaggar to SW Rift	In	1	F
10/26/1985	1985	October	Kahalii to Muli wai	In	8	M
7/16/1986	1986	July	Kahalii to Muli wai	In	2	M
5/14/1987	1987	May	Jaggar to SW Rift	In	G	U
5/14/1987	1987	May	Jaggar to SW Rift	In	>=2	U
4/16/1988	1988	April	Hiiaka to Mauna Ulu	In	1	M
12/5/1988	1988	December	Keanakakoi	In	U	U
12/23/1989	1989	December	Mauna Iki to HP overlook	In	5	F
2/4/1990	1990	February	Kahalii to Muli wai	In	5	F
2/18/1990	1990	February	Keanakakoi	In	>=1	F
5/8/1990	1990	May	Kau Boundary	Out	U	U
12/23/1990	1990	December	Kahalii to Muli wai	In	2	F
3/27/1991	1991	March	Kau Boundary	Out	7	M
5/8/1991	1991	May	Keanakakoi	In	U	U
8/7/1991	1991	August	Kahalii to Muli wai	In	4	M
9/28/1991	1991	September	Kahalii to Muli wai	In	1	M
1/20/1992	1992	January	Kau Boundary	Out	5	F
1/20/1992	1992	January	Kau Boundary	Out	G	U
4/30/1992	1992	April	Kahalii to Muli wai	In	G7	F
4/30/1992	1992	April	Kahalii to Muli wai	In	G7	M
3/13/1993	1993	March	Kau Boundary	Out	3	M
12/5/1993	1993	December	Keanakakoi	In	5	M
3/9/1995	1995	March	Keanakakoi	In	14	F
7/5/1995	1995	July	Kapapala	Out	U	U
7/30/1995	1995	July	Kau Boundary	Out	>=1	U
11/11/1995	1995	November	Kahalii to Muli wai	In	2	M
5/23/1996	1996	May	Kau Boundary	Out	G8	U
8/21/1996	1996	August	Keanakakoi	In	2	M
9/15/1996	1996	September	Kau Boundary	Out	U	U
2/16/1997	1997	February	Kahalii to Muli wai	In	2	F
2/16/1997	1997	February	Kahalii to Muli wai	In	12	M
5/4/1997	1997	May	Kahalii to Muli wai	In	4	M
5/4/1997	1997	May	Kahalii to Muli wai	In	>=4	F
5/4/1997	1997	May	Kahalii to Muli wai	In	12	F
1/5/1998	1998	January	Mauna Iki to HP overlook	In	13	F
5/6/1999	1999	May	Holei	In	G7	U
5/6/1999	1999	May	Holei	In	G7	U
8/13/1999	1999	August	Kahalii to Muli wai	In	6	F
11/23/1999	1999	November	Holei	In	13	F
11/25/1999	1999	November	Namakani to Peter Lee	Out	1	F
11/25/1999	1999	November	Namakani to Peter Lee	Out	1	M
11/6/2000	2000	November	Kahalii to Muli wai	In	6	F
11/6/2000	2000	November	Kahalii to Muli wai	In	5	M
12/17/2000	2000	December	Kahalii to Muli wai	In	6	F
10/10/2001	2001	October	Namakani to Peter Lee	Out	U	U
2/22/2003	2003	February	Namakani to Peter Lee	Out	3	F
2/22/2003	2003	February	Namakani to Peter Lee	Out	>=4	M
2/22/2003	2003	February	Namakani to Peter Lee	Out	G8	U
2/22/2003	2003	February	Namakani to Peter Lee	Out	G8	U
10/17/2003	2003	October	Namakani to Peter Lee	Out	4	M
2/4/2004	2004	February	Kau Boundary	Out	>=9	F
3/8/2004	2004	March	Kau Boundary	Out	>=2	U
9/4/2004	2004	September	Jaggar to SW Rift	In	4	F
12/17/2004	2004	December	Kau Boundary	Out	G6	U
12/2/2005	2005	December	Kau Boundary	Out	>=4	f
2/3/2006	2006	February	Kau Boundary	Out	U	U
2/5/2006	2006	February	Kau Boundary	Out	3	F
4/1/2006	2006	April	Kau Boundary	Out	>=6	M
6/22/2006	2006	June	Kahalii to Muli wai	In	2	M
11/1/2006	2006	November	Namakani to Peter Lee	Out	6	M
11/1/2006	2006	November	Namakani to Peter Lee	Out	>=3	F
11/13/2006	2006	November	Kau Boundary	Out	6	M
11/15/2006	2006	November	Kau Boundary	Out	>=4	M
4/29/2007	2007	April	Kahalii to Muli wai	In	1	M
12/19/2007	2007	December	Kau Boundary	Out	>=12	F
12/19/2007	2007	December	Kau Boundary	Out	G3	U
9/13/2009	2009	September	Kau Boundary	Out	>=2	F
9/13/2009	2009	September	Kau Boundary	Out	>=18	M
10/5/2009	2009	October	Kau Boundary	Out	U	U
9/17/2010	2010	September	Hiiaka to Mauna Ulu	In	G9	U
1/7/2011	2011	January	Kahalii to Muli wai	In	>=5	M
2/15/2011	2011	February	Namakani to Peter Lee	Out	>=6	F
6/19/2012	2012	June	Hiiaka to Mauna Ulu	In	20	F
10/1/2012	2012	October	Kau Boundary	Out	16	M
11/2/2012	2012	November	Kahalii to Muli wai	In	4	F
12/1/2012	2012	December	Namakani to Peter Lee	Out	11	M
12/1/2012	2012	December	Namakani to Peter Lee	Out	>=2	F
12/27/2012	2012	December	Kau Boundary	Out	>=9	M
4/25/2013	2013	April	Kahalii to Muli wai	In	2	U
11/7/2013	2013	November	Namakani to Peter Lee	Out	U	F
11/8/2013	2013	November	Namakani to Peter Lee	Out	3	M
11/19/2013	2013	November	Kahalii to Muli wai	In	6	F
11/20/2013	2013	November	Kapapala	Out	4	M
12/12/2013	2013	December	Kau Boundary	Out	13	M
12/13/2013	2013	December	Kau Boundary	Out	>=8	F
12/23/2013	2013	December	Kau Boundary	Out	>=1	U
5/2/2014	2014	May	Kau Boundary	Out	G7	U
5/2/2014	2014	May	Kau Boundary	Out	G7	U
12/31/2014	2014	December	Kau Boundary	Out	>=1	U

## Sheet: Metadata
Column Header	Definition
Date	The date of the collision mortality
Year	Year of the collision mortality
Month	Month of the collision mortality
Lumped Location	The location where mortality occurred
Park	Whether the collision occurred inside (in) or outside (out) of the park
Age	Age of the individual in years. U is unidentified. G followed by a number is a gosling in months
Sex	The gender of the individual, male, female, unknown
